# Supplementary material for: Identification of Novel Pathways Associated with Patterned Cerebellar Purkinje Neuron Degeneration in Niemann-Pick Disease, Type C1
Source: Int J Mol Sci. 2019 Dec 31;21(1):292. doi: 10.3390/ijms21010292 (PMC6981888; doi:10.3390/ijms21010292)
Supplement: Supplementary file 1 [file ijms-21-00292-s001.zip]

Archive with 9 entries (6 files):
- supplementary_all/
- supplementary_all/supplementary_file_1_deseq2.xlsx
- supplementary_all/supplementary_file_2_pathways.xlsx
- supplementary_all/supplementary_materials.pdf
- __MACOSX/
- __MACOSX/supplementary_all/
- __MACOSX/supplementary_all/._supplementary_file_1_deseq2.xlsx
- __MACOSX/supplementary_all/._supplementary_file_2_pathways.xlsx
- __MACOSX/supplementary_all/._supplementary_materials.pdf
