# Supplementary material for: Identification of Novel Pathways Associated with Patterned Cerebellar Purkinje Neuron Degeneration in Niemann-Pick Disease, Type C1
Source: Int J Mol Sci. 2019 Dec 31;21(1):292. doi: 10.3390/ijms21010292 (PMC6981888; doi:10.3390/ijms21010292)
Supplement: Supplementary file 1 [file ijms-21-00292-s001.zip › supplementary_all/supplementary_file_1_deseq2.xlsx]

## Sheet: wt-mut_III-III
gene

## Sheet: wt-mut_VI-VI
gene

## Sheet: wt-mut_X-X
gene

## Sheet: wt-wt_III-VI
gene

## Sheet: wt-wt_VI-X
gene

## Sheet: wt-wt_III-X
gene

## Sheet: mut-mut_III-VI
gene

## Sheet: mut-mut_VI-X
gene

## Sheet: mut-mut_III-X
gene
