# Supplementary material for: Identification of Novel Pathways Associated with Patterned Cerebellar Purkinje Neuron Degeneration in Niemann-Pick Disease, Type C1
Source: Int J Mol Sci. 2019 Dec 31;21(1):292. doi: 10.3390/ijms21010292 (PMC6981888; doi:10.3390/ijms21010292)
Supplement: Supplementary file 1 [file ijms-21-00292-s001.zip › supplementary_all/supplementary_file_2_pathways.xlsx]

## Sheet: NPC1-dependent-1
Rank

## Sheet: NPC1-dependent-2
Rank

## Sheet: NPC1-dependent-3
Rank

## Sheet: NPC1-dependent-4
Rank

## Sheet: NPC1-dependent-5
Rank

## Sheet: NPC1-dependent-6
Rank

## Sheet: NPC1-dependent-7
Rank

## Sheet: NPC1-dependent-8
Rank

## Sheet: NPC1-independent-1
Rank

## Sheet: NPC1-independent-2
Rank

[truncated: 6 more sheets: NPC1-independent-3, NPC1-independent-4, NPC1-independent-5, NPC1-independent-6, NPC1-independent-1 and 2, NPC1-independent-3 and 4]
